# Supplementary material for: Differential Impact of Random GC Tetrad Binding and Chromatin Events on Transcriptional Inhibition by Olivomycin A
Source: Int J Mol Sci. 2022 Aug 9;23(16):8871. doi: 10.3390/ijms23168871 (PMC9408465; doi:10.3390/ijms23168871)
Supplement: Supplementary file 1 [file ijms-23-08871-s001.zip]

Archive with 1 entries (1 files):
- ijms-1815041-supplementary.pdf
